# Supplementary material for: Unlocking New Potential in the Functionalization of Chlorinated Silsesquioxanes: A Rapid and Chemoselective Thiolation Method
Source: Molecules. 2025 Sep 2;30(17):3583. doi: 10.3390/molecules30173583 (PMC12430186; doi:10.3390/molecules30173583)
Supplement: Supplementary file 1 [file molecules-30-03583-s001.zip]

Archive with 1 entries (1 files):
- molecules-3817186-supplementary.pdf
